# Supplementary material for: Enterocytes, fibroblasts and myeloid cells synergize in anti-bacterial and anti-viral pathways with IL22 as the central cytokine
Source: Commun Biol. 2021 May 27;4:631. doi: 10.1038/s42003-021-02176-0 (PMC8160143; doi:10.1038/s42003-021-02176-0)
Supplement: Supplementary file 4 — Supplementary Data 1 [file 42003_2021_2176_MOESM4_ESM.xlsx]

## Sheet: 1A
					Reg3y		3D Mouse Ileum organoids
				untreated	1		overnight stimulation with indicated supernatants
				untreated	0.317579		QPCR was performed for Hprt, Reg3g and Reg3b
				untreated	0.700655		Relative expression is calculated from ddCT value
				LPS	0.600755
				LPS	0.87275
				LPS	0.203988
				JAWSII	0.048663
				JAWSII	0.112915
				JAWSII	0.049186
				RAW264.7	2.52666
				RAW264.7	0.761966
				RAW264.7	2.37334
				JAWSII + LPS	0.353057
				JAWSII + LPS	0.348491
				JAWSII + LPS	0.240815
				RAW264.7 + LPS	0.053713
				RAW264.7 + LPS	0.646497
				RAW264.7 + LPS	1.69203
				EL4	0.775103
				EL4	0.700875
				EL4	0.384233
				EL4 LPS	0.406188
				EL4 LPS	0.477361
				EL4 LPS	0.270551
				JAWSII + EL4 + LPS	345.328
				JAWSII + EL4 + LPS	289.179
				JAWSII + EL4 + LPS	421.681
				RAW264.7 + EL4 + LPS	389.493
				RAW264.7 + EL4 + LPS	377.509
				RAW264.7 + EL4 + LPS	412.967

## Sheet: 1B
	3D Mouse Ileum organoids					Reg3y	Reg3b
	overnight stimulation with indicated supernatants				untreated	1	1
	QPCR was performed for Hprt, Reg3g and Reg3b				untreated	1.21019	1.02594
	Relative expression is calculated from ddCT value				untreated	1.67159	1.13279
					JAWSII + EL4 + LPS	270.149	39.1523
					JAWSII + EL4 + LPS	224.827	45.4786
					JAWSII + EL4 + LPS	345.312	57.752
					JAWSII + EL4 + Pam2	106.47	31.7998
					JAWSII + EL4 + Pam2	91.0968	28.2232
					JAWSII + EL4 + Pam2	82.0801	22.6659
					JAWSII + EL4 + Pam3	10.5264	4.05675
					JAWSII + EL4 + Pam3	8.68217	6.0204
					JAWSII + EL4 + Pam3	3.40046	4.91305
