# Supplementary material for: Enterocytes, fibroblasts and myeloid cells synergize in anti-bacterial and anti-viral pathways with IL22 as the central cytokine
Source: Commun Biol. 2021 May 27;4:631. doi: 10.1038/s42003-021-02176-0 (PMC8160143; doi:10.1038/s42003-021-02176-0)
Supplement: Supplementary file 5 — Supplementary Data 2 [file 42003_2021_2176_MOESM5_ESM.xlsx]

## Sheet: 2A
Duodenum	Jejunum	Ileum	Colon
3.32007	4.32169	3.48972	3.37116	Il6	Mm.1019	interleukin 6
5.24855	5.40944	4.62263	5.71929	Il31ra	Mm.380801	interleukin 31 receptor A
5.02908	5.64611	4.87576	4.72371	Il13ra2	Mm.368330	interleukin 13 receptor, alpha 2
5.20165	5.1133	4.87843	5.72499	Ifnb1	Mm.1245	interferon beta 1, fibroblast
6.74232	7.89536	4.94223	9.28842	Ifna15	Mm.377261	interferon alpha 15
4.90013	4.8816	5.00618	4.97043	Cxcl15	Mm.64326	chemokine (C-X-C motif) ligand 15
5.23158	5.21155	5.11595	7.33348	Cxcr2	Mm.234466	chemokine (C-X-C motif) receptor 2
12.6772	5.94682	5.19057	6.29053	Ifna13	Mm.246592	interferon alpha 13
5.42654	5.27442	5.31792	6.15409	Il21	Mm.157689	interleukin 21
5.42547	4.31414	5.54465	4.81331	Il5	Mm.4461	interleukin 5
8.40719	5.60494	5.57514	6.5481	Il10	Mm.874	interleukin 10
6.20392	5.40933	5.591	5.97791	Il3	Mm.983	interleukin 3
4.59248	4.64125	5.65215	4.61071	Il1rapl1	Mm.121680, Mm.400887, Mm.426143	interleukin 1 receptor accessory protein-like 1
7.56757	5.80373	5.73137	6.28234	Il1f8	Mm.45901	interleukin 1 family, member 8
6.39902	5.47629	5.81672	5.67964	Il23r	Mm.221227	interleukin 23 receptor
4.53256	4.98911	6.05059	5.48065	Il20ra	Mm.234667	interleukin 20 receptor, alpha
6.8527	6.65288	6.13072	7.22894	Cxcr3	Mm.12876	chemokine (C-X-C motif) receptor 3
5.68997	5.92604	6.16412	5.8431	Il7r	Mm.389	interleukin 7 receptor
6.67235	8.45323	6.18433	7.78956	Ifng	Mm.240327	interferon gamma
6.0715	5.89423	6.21049	6.40107	Il1rl2	Mm.155583	interleukin 1 receptor-like 2
5.92842	5.533	6.24155	6.0963	Cxcr5	Mm.6246, Mm.491799	chemokine (C-X-C motif) receptor 5
5.87498	6.37456	6.26866	5.79815	Il20	Mm.103794	interleukin 20
6.7664	6.6003	6.45943	4.96775	Il2	Mm.14190	interleukin 2
5.93302	5.75844	6.46622	6.46823	Ifna4	Mm.377088	interferon alpha 4
7.17335	8.11865	6.55647	7.46032	Il9	Mm.3006	interleukin 9
5.50479	6.86727	6.61587	6.36686	Il19	Mm.131480	interleukin 19
8.83355	7.12277	6.74135	6.18075	Il12rb2	Mm.188337	interleukin 12 receptor, beta 2
8.77485	7.71481	6.89556	6.93696	Il1f5	Mm.29261	interleukin 1 family, member 5 (delta)
6.88232	6.77269	6.90242	6.34411	Il1rl1	Mm.289824	interleukin 1 receptor-like 1
6.23701	8.25688	6.91574	5.53779	Il2ra	Mm.915	interleukin 2 receptor, alpha chain
9.04552	7.22015	6.97635	6.28002	Il25	Mm.90154, Mm.412733	interleukin 25
7.66653	7.29803	7.07677	7.65284	Il1f9	Mm.249379	interleukin 1 family, member 9
7.45572	10.018	7.17607	7.12121	Il2rb	Mm.35287, Mm.384038	interleukin 2 receptor, beta chain
6.18761	9.32669	7.40632	7.03733	Il4	Mm.276360	interleukin 4
7.24826	8.37209	7.40652	7.63113	Ifne	Mm.246593	interferon epsilon
10.2629	7.91002	7.43307	9.29706	Il1r1	Mm.896	interleukin 1 receptor, type I
10.1429	7.55845	7.47722	7.80745	Il1f10	Mm.218750	interleukin 1 family, member 10
8.87701	9.97618	7.53238	8.28901	Il1r2	Mm.1349	interleukin 1 receptor, type II
9.38252	11.447	7.61371	16.4462	Il1a	Mm.15534	interleukin 1 alpha
6.72196	5.77508	7.71398	6.83265	Cxcl14	Mm.30211	chemokine (C-X-C motif) ligand 14
7.00885	8.15789	7.74564	6.69722	Il10ra	Mm.379327	interleukin 10 receptor, alpha
10.9082	5.92858	7.75299	7.56455	Ifna14	Mm.377947	interferon alpha 14
7.64147	7.74342	7.77401	6.32461	Il1rapl2	Mm.328321	interleukin 1 receptor accessory protein-like 2
6.66235	5.91814	7.79314	5.45224	Cxcr6	Mm.124289	chemokine (C-X-C motif) receptor 6
9.02958	12.1205	8.05367	9.36847	Il12a	Mm.103783	interleukin 12a
6.46166	7.39576	8.08744	7.043	Il7	Mm.3825	interleukin 7
9.47554	8.05406	8.10291	8.0742	Il17f	Mm.222807	interleukin 17F
5.08718	6.16603	8.18976	8.04273	Ifna12	Mm.246618	interferon alpha 12
13.2682	9.69551	8.26793	9.67599	Ifnk	Mm.386929	interferon kappa
6.47252	8.72544	8.4308	8.9643	Il22ra2	Mm.331979	interleukin 22 receptor, alpha 2
10.7836	8.91957	8.47415	9.53492	Cxcl3	Mm.244289	chemokine (C-X-C motif) ligand 3
6.96973	8.69023	9.2839	6.106	Il24	Mm.196691	interleukin 24
10.4326	14.0226	9.45046	9.11437	Il12rb1	Mm.731	interleukin 12 receptor, beta 1
11.6788	9.96079	9.48361	10.4211	Il11	Mm.35814	interleukin 11
10.152	4.99057	9.63606	8.46855	Ifna11	Mm.377087	interferon alpha 11
6.75558	8.80874	9.68725	9.36246	Il31	Mm.75049	interleukin 31
9.45653	8.10266	9.75162	10.461	Il16	Mm.10137	interleukin 16
7.34136	7.32083	9.76087	4.20857	Il2rg	Mm.2923	interleukin 2 receptor, gamma chain
12.3143	21.9918	9.8343	19.7582	Ifnl3	Mm.246799	interferon lambda 3
15.4712	19.0227	10.056	16.2625	Il17rd	Mm.206726	interleukin 17 receptor D
13.3971	12.9996	10.0804	11.5599	Ifnab	Mm.377093	interferon alpha B
6.97882	10.7352	10.1425	9.5347	Il1bos	Mm.207315	interleukin 1 beta, opposite strand
10.404	8.77375	10.361	9.06267	Ifna9	Mm.377092	interferon alpha 9
9.67709	10.9798	10.4933	10.652	Il17rb	Mm.269363	interleukin 17 receptor B
23.895	12.917	10.7298	14.6812	Cx3cr1	Mm.44065	chemokine (C-X3-C motif) receptor 1
11.5659	14.4422	10.9578	13.5872	Il5ra	Mm.3448	interleukin 5 receptor, alpha
15.0285	13.7244	11.0566	9.57777	Il9r	Mm.384	interleukin 9 receptor
8.72607	8.49122	11.2368	7.75785	Il12b	Mm.239707	interleukin 12b
12.0199	10.9745	11.4014	11.5783	Cxcl12	Mm.303231	chemokine (C-X-C motif) ligand 12
8.87361	10.2186	12.4956	9.65316	Il21r	Mm.155643	interleukin 21 receptor
7.45029	6.3175	12.7729	15.2313	Cxcl2	Mm.4979	chemokine (C-X-C motif) ligand 2
14.8511	9.77565	12.8676	12.8676	Il17d	Mm.390726	interleukin 17D
14.9454	13.3259	12.9092	14.0249	Il27ra	Mm.38386	interleukin 27 receptor, alpha
9.46319	11.4176	13.0188	8.95192	Il17c	Mm.222808	interleukin 17C
12.3661	14.0244	13.0573	11.5714	Il1b	Mm.222830	interleukin 1 beta
8.54196	7.4844	13.7695	8.38745	Il17a	Mm.5419	interleukin 17A
12.4785	9.34675	13.8848	11.9111	Il1f6	Mm.133095	interleukin 1 family, member 6
10.3316	10.004	13.9338	11.0309	Cxcl5	Mm.4660	chemokine (C-X-C motif) ligand 5
21.1422	13.5751	14.4148	22.7111	Ifna2	Mm.14091	interferon alpha 2
16.2767	14.3545	15.0449	15.787	Il6ra	Mm.2856	interleukin 6 receptor, alpha
14.8502	13.6555	15.3068	13.0433	Il34	Mm.77697	interleukin 34
16.6405	18.5372	15.3211	17.2919	Cxcl17	Mm.10545	chemokine (C-X-C motif) ligand 17
23.0594	15.6666	15.7864	20.7125	Il27	Mm.222632	interleukin 27
21.681	15.85	15.8668	14.5473	Il3ra	Mm.425857	interleukin 3 receptor, alpha chain
16.945	15.4495	15.8716	16.6252	Cxcr1	Mm.337035	chemokine (C-X-C motif) receptor 1
13.3067	11.8756	16.027	14.7075	Il23a	Mm.125482	interleukin 23, alpha subunit p19
14.2581	22.0258	16.2386	9.55491	Cxcl9	Mm.766	chemokine (C-X-C motif) ligand 9
18.8454	19.5708	16.6223	15.1242	Il13	Mm.1284	interleukin 13
26.7964	22.1032	17.6357	27.1811	Il15ra	Mm.200196	interleukin 15 receptor, alpha chain
13.2623	16.7881	19.3797	15.0257	Il18rap	Mm.20466, Mm.392521	interleukin 18 receptor accessory protein
20.8731	25.8942	19.5018	21.0081	Ifna5	Mm.377089	interferon alpha 5
19.5055	33.0209	19.616	27.1542	Cxcr4	Mm.1401	chemokine (C-X-C motif) receptor 4
17.6372	16.9709	20.1079	21.3671	Il17b	Mm.59313	interleukin 17B
20.5551	19.9601	20.194	15.6008	Ifnlr1	Mm.259623	interferon lambda receptor 1
13.3607	13.0966	21.3746	10.1444	Il18r1	Mm.253664	interleukin 18 receptor 1
26.6397	20.4461	24.2313	22.0358	Cxcl1	Mm.21013	chemokine (C-X-C motif) ligand 1
19.4099	20.014	25.2266	21.437	Il1rap	Mm.253424	interleukin 1 receptor accessory protein
21.4915	22.6912	26.4235	19.8269	Cxcl13	Mm.10116	chemokine (C-X-C motif) ligand 13
30.1405	36.7025	27.1871	38.9804	Ifna16	Mm.377246	interferon alpha 16
24.1932	25.7628	27.901	25.206	Il20rb	Mm.242896	interleukin 20 receptor beta
50.5457	37.6431	29.283	30.126	Il18bp	Mm.422756	interleukin 18 binding protein
13.579	14.0586	29.3856	12.6268	Il17re	Mm.131781	interleukin 17 receptor E
35.5302	27.687	38.4468	27.8574	Il17ra	Mm.4481	interleukin 17 receptor A
67.4429	48.3837	38.7229	42.3692	Cxcl10	Mm.877	chemokine (C-X-C motif) ligand 10
13.0584	35.5038	60.5878	20.3253	Cxcl11	Mm.131723	chemokine (C-X-C motif) ligand 11
69.4431	46.8677	61.4248	52.7616	Il6st	Mm.4364	interleukin 6 signal transducer
76.5815	69.5374	82.9543	120.632	Ifnl2	Mm.454510	interferon lambda 2
84.9607	80.3645	85.4839	92.9597	Ifnar2	Mm.6834	interferon (alpha and beta) receptor 2
75.7639	77.1632	85.804	75.28	Ifnar1	Mm.502	interferon (alpha and beta) receptor 1
94.6797	84.9655	92.6965	82.5073	Cx3cl1	Mm.103711	chemokine (C-X3-C motif) ligand 1
60.212	78.6068	103.752	69.7537	Il15	Mm.4392, Mm.490053	interleukin 15
112.209	146.65	109.208	111.677	Il33	Mm.182359	interleukin 33
100.752	105.879	119.752	93.8138	Il4ra	Mm.233802	interleukin 4 receptor, alpha
79.3741	116.059	130.382	83.6994	Il17rc	Mm.213397	interleukin 17 receptor C
93.1049	135.568	154.359	155.057	Il10rb	Mm.4154	interleukin 10 receptor, beta
233.545	192.42	240.954	242.89	Il22ra1	Mm.261647	interleukin 22 receptor, alpha 1
199.93	432.772	248.606	502.409	Il18	Mm.1410	interleukin 18
164.091	307.885	400.852	250.693	Il13ra1	Mm.24208	interleukin 13 receptor, alpha 1
340.931	374.689	488.503	283.058	Cxadr	Mm.66222	coxsackie virus and adenovirus receptor
463.578	523.1	543.724	493.117	Ifngr1	Mm.549	interferon gamma receptor 1
566.105	622.035	732.351	583.208	Cxcl16	Mm.425692	chemokine (C-X-C motif) ligand 16
585.457	692.002	765.779	766.07	Ifngr2	Mm.249364	interferon gamma receptor 2
476.449	539.723	944.217	285.004	Il1rn	Mm.882	interleukin 1 receptor antagonist

## Sheet: 2B
				Ileum organoids
			Reg3y mRNA			Reg3y mRNA
		untreated	1		untreated	10
		untreated	1.90039		untreated	19.0039
		untreated	1.17824		untreated	11.7824
		IFN w	1.33505		il1a	17.6879
		IFN w	2.36987		il1a	5.86136
		IFN w	1.22932		il1a	3.63404
		IFN b	2.06177		il1b	8.77418
		IFN b	4.04715		il1b	11.7915
		IFN b	2.50923		il1b	7.31074
		IFN y	17.094		il4	0.67826
		IFN y	12.4214		il4	0.806817
		IFN y	14.1227		il4	0.500227
		TNF a	1.24422		il13	2.21857
		TNF a	2.33823		il13	3.17108
		TNF a	1.35617		il13	1.96607
					il15	15.5211
					il15	17.2572
					il15	10.6995
					il17a	3.09833
					il17a	4.62899
					il17a	2.86998
					il22	2736.94
					il22	3866.63
					il22	2397.31

## Sheet: 2C
	Reg3G mRNA expression				Reg3G mRNA expression
	3D Ileum org	1			3D Ileum org	1
	3D Ileum org	0.677362			3D Ileum org	0.677362
	3D Ileum org	0.845572			3D Ileum org	0.845572
	Il22 1 ng/ml	691.219			IFNy 1 ng/ml	2.04202
	Il22 1 ng/ml	551.417			IFNy 1 ng/ml	1.7411
	Il22 1 ng/ml	468.531			IFNy 1 ng/ml	2.62989
	Il22 5 ng/ml	742.373			IFNy 5 ng/ml	7.74895
	Il22 5 ng/ml	1071.93			IFNy 5 ng/ml	5.72787
	Il22 5 ng/ml	1092.18			IFNy 5 ng/ml	10.5707
	Il22 10 ng/ml	1197.66			IFNy 10 ng/ml	14.1135
	Il22 10 ng/ml	1149.67			IFNy 10 ng/ml	13.4543
	Il22 10 ng/ml	1066.01			IFNy 10 ng/ml	12.017

## Sheet: 2D
		Reg3g mRNA expression in 3D mouse organoids
		Duodenum	Jejunum
	untreated	1	1
	untreated	1.76948	1.65
	untreated	1.84535	1.27
	IL22	1902.44	1592
	IL22	2178.59	1783
	IL22	3127.31	1814
	IFNy	13.0202	1592
	IFNy	8.93577	1783
	IFNy	8.23363	1814

## Sheet: 2E
		IL22 secretion ng/ml by EL4 cells
			IL22 (ng/ml)
		untreated	0.09
		untreated	0.12
		untreated	0.02
		EL4 + LPS	0
		EL4 + LPS	0.15
		EL4 + LPS	0.12
		EL4 + JAWSII	0.2
		EL4 + JAWSII	0.62
		EL4 + JAWSII	0.2
		EL4 + JAWSII + LPS	1.14
		EL4 + JAWSII + LPS	1.13
		EL4 + JAWSII + LPS	1.42
		EL4 + RAW264.7	0.05
		EL4 + RAW264.7	0.01
		EL4 + RAW264.7	0.08
		EL4 + RAW264.7 + LPS	3.07
		EL4 + RAW264.7 + LPS	3.76
		EL4 + RAW264.7 + LPS	4.6
		JAWSII	0.01
		JAWSII	0
		JAWSII	0.08
		JAWSII + LPS	0
		JAWSII + LPS	0.02
		JAWSII + LPS	0.11
		RAW264.7	0.08
		RAW264.7	0.07
		RAW264.7	0.02
		RAW264.7 + LPS	0.05
		RAW264.7 + LPS	0.11
		RAW264.7 + LPS	0

## Sheet: 2F
		IL22 secretion ng/ml
		EL4	LEP	DO11
	untreated	0.172	0.675	0.576
	untreated	0.136	0.857	0.381
	untreated	0.155	0.772	0.442
	RLs	4.5176	6.051	2.534
	RLs	4.9935	5.045	2.475
	RLs	4.8739	5.673	2.307

## Sheet: 2G
		Reg3g mRNA expression in 3D mouse organoids
		untreated	1
		untreated	1.2
		untreated	0
		Sup RAW264.7 + EL4 + LPS	375
		Sup RAW264.7 + EL4 + LPS	421
		Sup RAW264.7 + EL4 + LPS	391
		Sup RAW264.7 + EL4 + LPS + anti-IL22	138
		Sup RAW264.7 + EL4 + LPS + anti-IL22	129
		Sup RAW264.7 + EL4 + LPS + anti-IL22	141
		Sup RAW264.7 + EL4 + LPS + anti-IFNy	409
		Sup RAW264.7 + EL4 + LPS + anti-IFNy	411
		Sup RAW264.7 + EL4 + LPS + anti-IFNy	368
