# Supplementary material for: Enterocytes, fibroblasts and myeloid cells synergize in anti-bacterial and anti-viral pathways with IL22 as the central cytokine
Source: Commun Biol. 2021 May 27;4:631. doi: 10.1038/s42003-021-02176-0 (PMC8160143; doi:10.1038/s42003-021-02176-0)
Supplement: Supplementary file 6 — Supplementary Data 3 [file 42003_2021_2176_MOESM6_ESM.xlsx]

## Sheet: 3A-D
			mRNA expression IL22				mRNA expression IFNg
		figuur 3A	sample 1	sample 2	sample 3		sample 1	sample 2	sample 3
		yd T cells	1	0.484994	0.872989		1	1.79644	3.23359
		yd + DC sup	0.699519	0.387087	0.839423		0.980782	1.1206	1.17694
		yd + LPS	0.543832	0.460517	0.598215		0.54056	0.844066	0.594616
		yd + DC-LPS sup	6.29084	11.4139	7.72624		45.9208	25.6405	54.2007
		figuur 3B	ELISA IL22 (ng/ml)				ELISA IFNg (ng/ml)
			sample 1	sample 2	sample 3		sample 1	sample 2	sample 3
		yd T cells	0.806818	1.19318	1.07386		0.27659	0.264772	0.254181
		yd + DC sup	0.318182	0.670454	0.616818		0.280529	0.234947	0.192657
		yd + DC-LPS sup	7.01136	6.75	6.77499		7.10355	6.99325	7.69257
		figuur 3C
			mRNA expression Reg3b
			sample 1	sample 2	sample 3
		Ileum	1	0.677019	0.877019
		Ileum + yd-DCLPS sup	3.15895	3.41032	4.43342
		Ileum + yd-DCLPS sup + anti-IL22	0.606394	1.02024	0.81619
		Ileum + yd-DCLPS sup+ anti-IFNy	9.70753	6.72513	9.41518
			mRNA expression Reg3g
			sample 1	sample 2	sample 3
		Ileum	1	0.806574	1.00657
		Ileum + yd-DCLPS sup	8.16517	16.3193	21.2151
		Ileum + yd-DCLPS sup + anti-IL22	0.589545	2.29257	1.83406
		Ileum + yd-DCLPS sup+ anti-IFNy	41.9254	50.7144	71.0002
			mRNA expression CD74
			sample 1	sample 2	sample 3
		Ileum	1	0.633125	0.833125
		Ileum + yd-DCLPS sup	46.926	37.8792	49.243
		Ileum + yd-DCLPS sup + anti-IL22	39.3665	86.8434	69.4747
		Ileum + yd-DCLPS sup+ anti-IFNy	0.728744	0.898587	1.25802
		Figuur 3D
			mRNA expression Reg3g
			sample 1	sample 2	sample 3
		Ileum	1	1.16167	1.51017
		IL22	233.319	271.186	289.315
		IL22+IFNy	58.5714	65.0493	61.1464
