# Supplementary material for: Enterocytes, fibroblasts and myeloid cells synergize in anti-bacterial and anti-viral pathways with IL22 as the central cytokine
Source: Commun Biol. 2021 May 27;4:631. doi: 10.1038/s42003-021-02176-0 (PMC8160143; doi:10.1038/s42003-021-02176-0)
Supplement: Supplementary file 7 — Supplementary Data 4 [file 42003_2021_2176_MOESM7_ESM.xlsx]

## Sheet: 4A
Gene	untr	untr	untr	untr	LPS	LPS	LPS	LPS
Il12b	16.9271	22.3691	21.7186	17.4759	267.741	339.977	332.573	281.502
Il13	21.659	21.8895	20.412	18.6063	22.3747	30.3113	20.9563	24.6389
Il15	455.649	455.905	386.043	510.205	185.822	248.923	192.001	273.747
Il16	216.988	225.059	217.081	224.347	288.189	282.268	275.491	247.384
Il17c	17.9285	20.9347	15.612	23.7085	19.9663	18.4371	22.8141	17.8611
Il18	174.533	150.153	161.642	180.908	148.755	182.785	173.429	197.879
Il18bp	42.607	42.7375	56.2073	49.5994	44.3833	44.4731	50.2727	47.7235
Il1a	8.2218	10.273	9.62593	7.2604	3909.21	3992.36	4134.18	3622.58
Il1b	24.3027	22.6056	16.5536	23.2431	5862.01	5919.87	5879.52	5507.99
Il1bos	12.7079	12.6491	14.4513	14.4194	18.9833	26.7773	25.0859	13.277
Il1f6/IL36a	10.0823	11.3236	13.9951	12.562	83.9483	92.1807	85.1253	63.7179
Il1f6/IL36g	9.6032	10.7632	8.86185	9.17142	127.213	143.693	132.243	95.9813
Il23a	24.0033	25.3495	26.8181	26.7224	351.022	491.118	370.901	394.713
Il6	8.93667	7.88763	8.25989	9.52403	2162.54	2251.23	1868.83	1941.88
Il6st	1182.35	1095.22	1121.07	1222.11	957.451	940.275	974.15	961.836
Il7	33.0738	31.7172	26.9713	29.4682	38.6294	40.05	33.6038	31.101
Ccl12	234.166	296.486	267.897	265.888	926.106	770.339	795.573	744.85
Ccl17	14.176	20.392	18.5445	14.7863	40.6427	27.0847	45.5668	35.1939
Ccl2	610.096	645.322	722.065	542.189	5191.83	5219.35	4789.7	4622.05
Ccl20	22.3199	21.3223	24.9158	18.1421	27.3385	35.3435	25.5195	30.9141
Ccl22	20.6367	17.117	20.5375	16.1069	333.218	195.855	392.811	275.328
Ccl25	149.381	128.151	144.928	128.935	147.942	152.701	126.095	132.478
Ccl3	5589.37	5795.12	5395.03	5512.54	9763.25	9440.19	9577.63	9758.88
Ccl4	852.821	740.972	833.425	738.009	3291.03	3074.59	3146.38	3040.35
Ccl5	164.939	244.503	174.77	277.96	7471.83	7589	7515.15	7284.17
Ccl6	54.2848	71.5545	54.6505	65.9526	131.992	187.083	144.938	161.413
Ccl7	42.9117	62.1557	66.0537	55.7742	2383.37	2778.22	2030.79	1975.15
Ccl9	3998.48	4534.62	4219.33	4211.49	6362.76	6487.36	6279.57	6032.76

## Sheet: 4B
		IL22 reporter activity on supernatants from EL4 stimulated cells
		No-TNFa					TNFa
		sample 1	sample 2	sample 3			sample 1	sample 2	sample 3
	ctrl	0.081	0.071	0.077		ctrl	0.108	0.078	0.096
	il1b	0.076	0.077	0.079		il1b	0.079	0.079	0.077
	il6	0.425	0.484	0.458		il6	0.886	1.491	1.24
	il7	0.075	0.075	0.076		il7	0.079	0.081	0.081
	il8 72aa	0.073	0.071	0.073		il8 72aa	0.076	0.078	0.073
	il8 77aa	0.073	0.071	0.071		il8 77aa	0.08	0.081	0.082
	il9	0.446	0.5	0.483		il9	0.727	0.526	0.68
	il10	0.078	0.071	0.076		il10	0.078	0.073	0.078
	il11	0.079	0.075	0.081		il11	0.078	0.076	0.079
	il16	0.078	0.076	0.076		il16	0.077	0.074	0.077
	il18	0.073	0.073	0.074		il18	0.079	0.081	0.079
	il21	0.096	0.077	0.088		il21	0.078	0.078	0.077
	il23	0.084	0.084	0.083		il23	0.086	0.063	0.076
	il24	0.079	0.079	0.078		il24	0.077	0.076	0.079
	il27	0.083	0.076	0.081		il27	0.078	0.08	0.075
	il35	0.075	0.072	0.074		il35	0.076	0.075	0.077
	il36a	0.076	0.079	0.079		il36a	0.076	0.079	0.078
	il36b	0.072	0.076	0.071		il36b	0.076	0.078	0.075
	il36g	0.097	0.077	0.083		il36g	0.079	0.088	0.081
	il37	0.077	0.076	0.078		il37	0.077	0.079	0.076
	cxcl2	0.09	0.077	0.081		cxcl2	0.079	0.077	0.075
0.077	0.079	0.425	0.484	0.458		0.079	0.076	0.073	0.071					0.446	0.5	0.483	0.078	0.071	0.076	0.079	0.075	0.081	0.078	0.076	0.076	0.073	0.073	0.074	0.096	0.077	0.088	0.084	0.084	0.083	0.079	0.079	0.078	0.083	0.076	0.081	0.075	0.072	0.074	0.076	0.079	0.079	0.072	0.076	0.071
-3.699	-3.662	-1.23447	-1.04692	-1.12658		-3.662	-3.71786	-3.77596	-3.81604					-1.16488	-1	-1.0499	-3.68038	-3.81604	-3.71786	-3.662	-3.73697	-3.62593	-3.68038	-3.71786	-3.71786	-3.77596	-3.77596	-3.75633	-3.38082	-3.699	-3.50635	-3.57347	-3.57347	-3.59074	-3.662	-3.662	-3.68038	-3.59074	-3.71786	-3.62593	-3.73697	-3.79586	-3.75633	-3.71786	-3.662	-3.662	-3.79586	-3.71786	-3.81604
[truncated: 10 more columns]

## Sheet: 4C
					IL22 reporter activity on supernatants from EL4 stimulated cells
					ctrl	0.31	0.32	0.33
					il6	0.422	0.497	0.472
					il1b + IL6	0.573	0.555	0.563
					il7 + IL6	0.78	0.736	0.74
					il8 72aa + IL6	0.328	0.316	0.338
					il8 77aa + IL6	0.32	0.317	0.328
					il10 + IL6	0.328	0.325	0.326
					il18 + IL6	0.331	0.3	0.34
					il21 + IL6	0.347	0.313	0.327
					il23 + IL6	0.347	0.29	0.32
					il24 + IL6	0.365	0.379	0.355
					il27 + IL6	0.349	0.401	0.389
					il35 + IL6	0.348	0.374	0.37
					il36a + IL6	0.4	0.401	0.41
					il36b + IL6	0.392	0.339	0.36
					il36y + IL6	0.39	0.355	0.366
					il37 + IL6	0.382	0.359	0.373
					cxcl2 + IL6	0.344	0.352	0.362
					tnf + IL6	0.748	0.787	0.777

## Sheet: 4D
					IL22 reporter activity on EL4 supernatants after stimulation with indicated cytokines for 24h.
		TNFa (ng/ml)	untr	untr	untr	IL6	IL6	IL6	IL6+IL7 10 ng/ml	IL6+IL7 10 ng/ml	IL6+IL7 10 ng/ml	IL6+IL1b 10 ng/ml	IL6+IL1b 10 ng/ml	IL6+IL1b 10 ng/ml
		0	0.062	0.056	0.064	0.095	0.097	0.108	0.671	0.671	0.687	0.343	0.364	0.357
		1	0.056	0.053	0.053	0.091	0.088	0.091	0.792	0.759	0.796	0.42	0.397	0.402
		2.5	0.056	0.056	0.056	0.164	0.165	0.167	0.662	0.679	0.664	0.404	0.458	0.4
		5	0.083	0.092	0.073	0.25	0.256	0.252	0.741	0.774	0.738	0.526	0.553	0.552
		10	0.098	0.06	0.075	0.386	0.412	0.383	1.123	1.048	0.996	0.774	0.775	0.709
		25	0.077	0.076	0.078	1.004	0.994	1.024	1.36	1.357	1.47	1.221	1.11	1.179
		50	0.099	0.087	0.085	1.051	0.944	0.964	1.535	1.479	1.448	1.526	1.389	1.265
		100	0.091	0.096	0.095	1.104	1.091	1.077	1.41	1.307	1.516	1.307	1.422	1.264

## Sheet: 4E
								IL22 secretion (ng/ml)
									sample 1	sample 2	sample 3	sample 4	sample 5	sample 6
								EL4	0.1	0.1	0.14	0.12	0.14	0.16
								EL4+RLS	6.18	5.84	6.1	6.56	6.22	6.08
								EL4+RLS anti-TNFa	0.68	0.52	0.44	0.54	0.72	0.32
								EL4+RLS anti-IL9	6.42	5.56	6.26	5.58	5.9	6.68
								EL4+RLS anti-IL1b	5.02	5.16	5.28	5.36	5.64	5.68
								EL4+RLS anti-IL6	0.2	0.26	0.22	0.2	0.24	0.26
								EL4+RLS anti-IL7	5.7	5.76	5.66	6	6.18	6.1
								EL4+RLS anti-IL23	6.02	6.16	5.46	5.18	6.22	5.42

## Sheet: 4F
	IL22 reporter activity on supernatants from IELs
		sample 1	sample 2	sample 3
	untr	0.023	0.027	0.013
	IL6	0.052	0.028	0.039
	TNFa	0.017	0.021	0.036
	IL6+TNFa	0.059	0.102	0.075
	RLs	0.07	0.096	0.071
