# Supplementary material for: Enterocytes, fibroblasts and myeloid cells synergize in anti-bacterial and anti-viral pathways with IL22 as the central cytokine
Source: Commun Biol. 2021 May 27;4:631. doi: 10.1038/s42003-021-02176-0 (PMC8160143; doi:10.1038/s42003-021-02176-0)
Supplement: Supplementary file 8 — Supplementary Data 5 [file 42003_2021_2176_MOESM8_ESM.xlsx]

## Sheet: 5A
	IL22 reporter activity on supernatants of EL4 cells
		untr	untr	untr	LPS	LPS	LPS
	3T3	0.109	0.145	0.147	0.122	0.112	0.115
	3T3 + RAW	0.141	0.139	0.157	0.106	0.111	0.12
	3T3 + EL4	0.109	0.12	0.118	0.11	0.11	0.112
	3T3 + RAW + EL4	0.102	0.091	0.094	0.959	0.729	0.885
	RAW	0.105	0.103	0.104	0.096	0.097	0.097
	EL4	0.104	0.104	0.104	0.102	0.107	0.106
	RAW + EL4	0.101	0.101	0.108	0.097	0.098	0.099
	EL4 High	0.097	0.104	0.102	0.096	0.107	0.099
	RAW + EL4 High	0.106	0.098	0.108	0.311	0.361	0.281

## Sheet: 5B
	IL6 secretion (ng/ml) in NIH3T3 and RAW264.7 co-cultures
	untr	untr	untr	LPS	LPS	LPS
3T3	0.53	0.53	0.48	1.2	1.25	1.22
3T3+RAW	0.88	0.92	0.95	11.22	10.69	10.83
RAW	0.52	0.48	0.56	1.49	1.55	1.58

## Sheet: 5C
	TNFa secretion (ng/ml) in NIH3T3 and RAW264.7 co-cultures
	untr	untr	untr	LPS	LPS	LPS
3T3	0.0001	0.000113	9.73e-05	0.000126	7.01e-05	0.0001
3T3+RAW	0.952383	0.80879	0.92286	3.37995	4.87473	4.15685
RAW	1.27094	1.18474	1.47746	5.15272	5.19869	4.5068

## Sheet: 5D
		NFkB reporter activity in RAW264.7 cells
		3T3	3T3	3T3	3T3+RAW-Blue	3T3+RAW-Blue	3T3+RAW-Blue	RAW-Blue	RAW-Blue	RAW-Blue
	Untr	0.047	0.048	0.048	0.055	0.053	0.052	0.051	0.051	0.052
	LPS B4 1ug/ml	0.048	0.049	0.049	0.426	0.396	0.399	0.377	0.374	0.354
	LPS B4 0.1ug/ml	0.049	0.052	0.05	0.43	0.455	0.42	0.383	0.43	0.419

## Sheet: 5E
	IL6 secretion (ng/ml) in NIH3T3 and RAW264.7 co-cultures
	3T3 + RAW	0.98
	3T3 + RAW	1.02
	3T3 + RAW	1.05
	3T3 + RAW + LPS	12.13
	3T3 + RAW + LPS	12.97
	3T3 + RAW + LPS	11.93
	3T3 + RAW + LPS anti-TNFa	3.61
	3T3 + RAW + LPS anti-TNFa	3.23
	3T3 + RAW + LPS anti-TNFa	3.91

## Sheet: 5F
		mRNA expression in NIH3T3 cells
		gene tested	untr	untr	untr	TNFa	TNFa	TNFa
		IL1a	61.16	48.14	104.71	906.06	589.05	866.6
		IL1b	105.67	100.84	101.23	100.6	101.23	101.23
		IL23a	105.46	109.33	109.33	105.43	109.23	110.5
		IL6	272.19	113.84	369.55	3117.53	2584.27	2143.42
		TNFa	100.04	94.2	103.82	103.95	103.82	103.82

## Sheet: 5G
	IL6 secretion (ng/ml) in NIH3T3 cultures
		day 1	day 1	day 1	day 2	day 2	day 2
		sample 1	sample 2	sample 3	sample 1	sample 2	sample 3
	untr	0.69	0.882	0.768	1.056	0.798	0.768
	IL1a	4.291	3.178	4.851	4.823	4.585	4.466
	TNFa	5.502	3.948	4.333	8.04	9.96	9.24
	IL1a+TNFa	10.0485	11.7405	10.2825	11.1015	11.304	11.0385
	TNFa+anti-IL1a	4.866	5.376	4.224	4.446	4.152	4.554
