# Supplementary material for: Enterocytes, fibroblasts and myeloid cells synergize in anti-bacterial and anti-viral pathways with IL22 as the central cytokine
Source: Commun Biol. 2021 May 27;4:631. doi: 10.1038/s42003-021-02176-0 (PMC8160143; doi:10.1038/s42003-021-02176-0)
Supplement: Supplementary file 10 — Supplementary Data 7 [file 42003_2021_2176_MOESM10_ESM.xlsx]

## Sheet: 7A
	IL22 reporter activity on EL4 cells after stimulation with IL6 and IL7
	untr	0.053	0.054	0.056
	IL6	0.058	0.063	0.062
	IL6+IL7 1 ng/ml	0.333	0.362	0.345
	IL6+IL7 2.5 ng/ml	0.573	0.573	0.587
	IL6+IL7 5 ng/ml	0.638	0.695	0.665
	IL6+IL7 10 ng/ml	0.663	0.747	0.677

## Sheet: 7B
	IL7 mRNA expression in 3D mouse Ileum organoids after 24h stimulation with indicated proteins
	untreated	1	1.36223	0.94841
	IL1b	1.02811	1.38124	0.990056
	IL17	0.921464	1.31765	0.861894
	IL22 2 ng/ml	9.86547	14.111	12.1886
	IFNw 10ng/ml	1.17734	1.54258	2.03736
	IFNb1	5.42552	6.91962	7.49446
	IFNy 10ng/ml	2.01878	1.36236	1.9453
	TNFa	1.89801	1.19508	1.37554

## Sheet: 7C
	IL7 mRNA in 3D mouse Ileum organoids after IFNb1 stimulation for 24h
	IFNb1 (ng/ml)		sample 1	sample 2	sample 3
	0		0.76	0.88	0.91
	1		0.92	0.78	0.99
	5		3.12	2.51	2.43
	10		3.68	4.98	4.01
	20		6.86	7.92	8.67
	50		11.82	10.48	12.92
	100		12.15	11.48	13.94

## Sheet: 7E
	IL7 protein expression in 2D mouse Ileum organoids after IFNb1 stimulation
	untr	470.774	481.229	422.386
	IFNb1 20	878.683	958.587	1054.51
	IFNb1 50	1326.09	1208.75	1326.76

## Sheet: 7F
IL7 mRNA expression in human intestinal orga noids after Covid-19 infection for 60h (GSE149312)
	untr dif		covid 60h
DIF	1e-06	0	21.0526	30.303
EXP	1e-06	0	8.69565	17.7994

## Sheet: 7G
		IL6 mRNA expression in NIH3T3 after IFNb1 treatment for 24h
		untreated	49.8534	42.6509	51.1811
		IFNb1	499.343	534.759	641.711
		IFIT2 mRNA expression in NIH3T3 after IFNb1 treatment for 24h
		untreated	220.528	237.533	229.349
		IFNb1	951.38	964.095	989.435

## Sheet: 7H
	Relative mRNA expression in 3D and 2D mouse Ileum organoids (Fold Increase IL22/untr; Log2)
		3D IL22			2D IL22
	gene ID	sample 1	sample 2	sample 3	sample 1	sample 2	sample 3
	Fut2	4.138	4.199	4.001	4.2	4.052	3.85
	Pvr	1.741	1.462	1.597	1.7	1.719	1.659
	Oas2	1.344	1.362	1.537	0.801	1.2	1.214
	S100a14	1.451	1.284	1.503	0.942	1.067	1.172
	Rsad2	1.121	1.627	1.293	1.998	2.447	2.979
	Apobec1	1.373	1.074	1.521	0.622	0.508	0.501
	Oasl2	1.085	1.024	0.94	0.39	0.774	1.121
	Gbp2	0.22	1.611	0.64	0.796	0.611	0.49
	Isg20	0.889	0.599	0.87	0.869	0.937	1.029
	Oas1a	0.619	0.42	1.068	0.362	0.341	0.247
	Oasl1	0.837	0.558	0.634	0.857	0.857	1.041
	Oas3	0.566	0.706	0.714	0.363	0.91	0.696
	Mx1	0.56	0.633	0.752	1.029	1.184	0.632
	Irf9	0.623	0.393	0.829	0.529	0.867	1.107
	Ifit3	0.287	0.278	1.062	0.335	0.145	0.397
	Cadm4	0.607	0.561	0.456	0.525	0.1	0.815
	Ifit1	0.55	0.093	0.672	1.491	1.14	1.749
	S100a10	0.436	0.403	0.533	0.375	0.44	0.551
	Gbp4	0.73	0.19	0.403	0.865	0.443	0.287
	S100a16	0.196	0.481	0.656	0.276	0.086	0.525
	Fut1	0.435	0.442	0.443	1.312	0.957	0.909
	Mx2	0.247	0.868	0.441	0.623	0.867	0.766
	Ifi44	0.717	0.32	0.094	0.029	1.324	1.824
	Slamf1	0.431	0.376	0.245	-0.255	0.016	-0.123
	Fut9	0.176	0.787	-0.136	0.613	0.864	0.43
	Apobec3	0.328	0.345	0.304	0.613	0.516	0.6
	Gbp3	0.021	0.207	0.644	0.174	0.447	0.599
	Oas1b	0.27	0.466	0.171	0.442	0.539	0.809
	S100a2	0.404	0.265	0.234	0.286	0.327	0.061
	Ifi211	-0.213	0.618	0.334	0.609	1.139	1.558
	Gbp5	0.498	0.529	-0.344	0.263	0.437	0.109
	Nectin2	0.153	0.348	0.284	0.173	0.097	0.111
	Oas1c	0.195	0.191	0.159	0.248	0.303	-0.826
	Havcr1	-0.18	0.397	0.241	0.042	-0.166	-0.204
	Cd300lf	-0.026	0.472	0.002	0.133	0.271	0.121
	Hprt	0.196	-0.119	0.203	-0.085	-0.03	-0.029
	Havcr2	0.174	0.047	0.067	0.251	0.306	0.039
	Shfl	0.408	-0.044	-0.16	0.037	0.362	0.38
	Eif2ak2	-0.025	-0.101	0.295	0.271	0.276	0.224
	Ifit2	-0.084	-0.253	0.401	0.154	0.043	0.485
	Nectin1	-0.267	0.347	-0.021	-0.08	-0.043	-0.056
	Zc3hav1	0.036	-0.029	0.083	0.432	0.454	0.403
	Tmprss2	0.037	-0.076	0.057	0.079	-0.016	0.01
	Nectin4	-0.161	0.297	-0.204	0.104	-0.061	-0.221
	Cadm3	-0.366	0.2	0.029	0.139	0.388	0.284
	Cadm1	0.049	-0.205	-0.092	-0.191	-0.406	0.24
	Cadm2	-0.07	-0.332	-0.05	-0.101	0.413	0.373
	Ifih1/MDA5	-0.265	-0.411	-0.325	-0.172	0.037	0.114
	Cd46	-0.227	-0.536	-0.395	-0.308	-0.066	-0.187
	RIG-I/DDX58	-0.389	-0.252	-0.528	-0.451	-0.315	-0.268
	Ifi27l2a	-0.154	-0.554	-0.53	0.048	-0.34	0.005
	S100pbp	-0.266	-0.605	-0.412	-0.485	-0.326	-0.202
	Ivns1abp	-0.494	-0.432	-0.448	-0.908	-0.995	-0.964
	Ifi27	-0.484	-0.558	-0.46	-0.363	-0.448	-0.414
	Ifi30	-0.482	-0.567	-0.51	-0.194	-0.194	-0.225
	Nectin3	-0.54	-0.596	-0.58	-0.456	-0.648	-0.541
	Dpp4	-0.547	-0.674	-0.832	0.045	-0.301	-0.038
	Xpr1	-0.614	-1.142	-0.465	-0.454	-0.36	-0.456
	Fv1	-0.798	-0.834	-0.544	-1.01	-1.08	-0.184
	Scarb1	-0.649	-0.911	-1.169	0.07	0.153	-0.036
	Trim5	-0.853	-0.93	-0.918	1.13	1.042	0.297
	Tnfrsf14	-0.881	-1.081	-0.912	-0.356	-0.326	-0.206
	S100g	-0.998	-1.122	-0.904	-2.006	-1.871	-1.92
	Oas1f	-0.904	-1.187	-1.03	-0.982	-0.202	-0.746
	Ifi27l2b	-1.132	-1.599	-0.814	-0.623	-0.912	-0.769
	Apoa1	-2.465	-2.434	-2.504	-1.498	-1.442	-1.857
	Ace2	-2.913	-2.749	-2.708	-1.584	-1.966	-1.989

## Sheet: 7J
		Number of GFP-positive colonies in 2D mouse Ileum organoids after infection with MHV-GFP in the presence or absence of IL22 (2 ng/ml)
				untr			IL22
				sample 1	sample 2	sample 3	sample 1	sample 2	sample 3
			day 1	175	163	142	82	86	71
			day 2	599	514	658	23	11	15
